# Supplementary material for: Assembly of Hollow Yttrium Oxide Spheres from Nano-Sized Yttrium Oxide for Advanced Passive Radiative Cooling Materials
Source: Polymers (Basel). 2024 Jun 9;16(12):1636. doi: 10.3390/polym16121636 (PMC11207504; doi:10.3390/polym16121636)
Supplement: Supplementary file 1 [file polymers-16-01636-s001.zip]

Archive with 1 entries (1 files):
- polymers-3047925-supplementary.pdf
